# Supplementary material for: Plasma Oxylipin Profile Discriminates Ethnicities in Subjects with Non-Alcoholic Steatohepatitis: An Exploratory Analysis
Source: Metabolites. 2022 Feb 19;12(2):192. doi: 10.3390/metabo12020192 (PMC8875408; doi:10.3390/metabo12020192)
Supplement: Supplementary file 1 [file metabolites-12-00192-s001.zip]

Archive with 13 entries (12 files):
- metabolites-1606194-supplementary/
- metabolites-1606194-supplementary/Fig_S1.png
- metabolites-1606194-supplementary/Fig_S2.png
- metabolites-1606194-supplementary/Fig_S3.png
- metabolites-1606194-supplementary/Fig_S4.png
- metabolites-1606194-supplementary/Fig_S5.png
- metabolites-1606194-supplementary/Fig_S6.png
- metabolites-1606194-supplementary/Table S1.xlsx
- metabolites-1606194-supplementary/Table S2.xlsx
- metabolites-1606194-supplementary/Table S3.xlsx
- metabolites-1606194-supplementary/Table S4.xlsx
- metabolites-1606194-supplementary/Table S5.xlsx
- metabolites-1606194-supplementary/Table S6.xlsx
