# Supplementary material for: Plasma Oxylipin Profile Discriminates Ethnicities in Subjects with Non-Alcoholic Steatohepatitis: An Exploratory Analysis
Source: Metabolites. 2022 Feb 19;12(2):192. doi: 10.3390/metabo12020192 (PMC8875408; doi:10.3390/metabo12020192)
Supplement: Supplementary file 1 [file metabolites-12-00192-s001.zip › metabolites-1606194-supplementary/Table S1.xlsx]

## Sheet: S6
Table S1. Targeted quantification data table for comparisons of HIS and CAU obese subjects with NAFL vs. lean HC. Comparisons between NAFL vs. HC performed separately in each ethnicity. (n =10 HIS and 8 CAU); HC (n =14 HIS and 8 CAU). Details are shown for p-values; means (upper-lower 95% mean); fold change (FC); t-test and ANCOVA p-values for individual lipids. Values are rounded to 3 significan…
	Metabolite	Chemical class	Parent	Enzyme	HIS Comparision			CAU Comparision					Histology matched set		HC comparision			Means (upper-lower 95% mean)				HMDB	InChIKey
					NAFL vs HC		FC	NAFL vs HC		FC	Group*Ethnicity		Group*Ethnicity		HC vs. HC		FC	HC-HIS	NAFL-HIS	HC-CAU	NAFL-CAU
					raw p-value	FDR-adjusted		raw p-value	FDR-adjusted		raw p-value	FDR-adjusted	raw p-value	FDR-adjusted	raw p-value	FDR-adjusted
1	DEA	Acyl-EA(Ethanolamide)	ADA(C22:4n6)	PLD	0.000205	0.0027	1.04246	0.000484	0.0382	1.11	0.804	0.981	0.83	0.996	0.502	0.792	-0.06917	0.471 (0.362 - 0.58)	0.962 (0.759 - 1.17)	0.506 (0.349 - 0.662)	1.07 (0.797 - 1.34)	HMDB13626	FMVHVRYFQIXOAF-DOFZRALJSA-N
2	Dihomo GLA EA	Acyl-EA(Ethanolamide)	DGLA(C20:3n6)	PLD	0.000858	0.00756	1.08571	0.00156	0.04	1.55	0.495	0.868	0.48	0.886	0.242	0.516	0.215278	0.07 (0.056 - 0.0839)	0.146 (0.105 - 0.187)	0.0576 (0.0376 - 0.0776)	0.147 (0.0837 - 0.209)	HMDB13625	ULQWKETUACYZLI-QNEBEIHSSA-N
3	AEA	Acyl-EA(Ethanolamide)	AA(C20:4n6)	PLD	5.92e-05	0.00156	1.34074	0.0019	0.04	1.43	0.981	0.981	0.902	0.996	0.177	0.493	-0.181818	1.35 (1.09 - 1.61)	3.16 (2.41 - 3.92)	1.65 (1.11 - 2.19)	4.01 (2.41 - 5.61)	HMDB04080	LGEQQWMQCRIYKG-DOFZRALJSA-N
4	9-HpODE a	R-OOH	LA(C18:2n6)	LOX	0.0666	0.142	0.488	0.00203	0.04	1.97	0.0313	0.309	0.00248	0.0979	0.00341	0.135	0.814159	2.05 (1.6 - 2.5)	3.05 (2.18 - 3.92)	1.13 (0.825 - 1.43)	3.36 (2.05 - 4.67)	HMDB06940	JGUNZIWGNMQSBM-ZJHFMPGASA-N
5	Linoleate a	PUFA	Diet	Diet	0.0823	0.171	0.348	0.00339	0.048	1.37	0.0107	0.253	0.000746	0.0589	0.0125	0.169	0.458333	2.1 (1.66 - 2.54)	2.83 (2.38 - 3.28)	1.44 (1.12 - 1.75)	3.41 (2.34 - 4.48)	HMDB00673	OYHQOLUKZRVURQ-HZJYTTRNSA-N
6	1-LG a 2-LG	1- and 2-Acyl Glycerol	LA(C18:2n6)	Lipase	0.13	0.245	0.343	0.00394	0.048	1.39	0.156	0.608	0.308	0.716	0.122	0.484	0.619444	583 (330 - 836)	783 (567 - 999)	360 (246 - 475)	860 (559 - 1160)	Sum (HMDB11568 + HMDB11538)	Sum(WECGLUPZRHILCT-GSNKCQISSA-N+IEPGNWMPIFDNSD-HZJYTTRNSA-N)
7	14_15-DiHETrE	vic-Diol	AA(C20:4n6)	sEH	0.623	0.73	0.024	0.00478	0.048	0.733	0.0107	0.253	0.0452	0.298	0.066	0.373	0.311412	0.678 (0.56 - 0.797)	0.694 (0.605 - 0.782)	0.517 (0.353 - 0.68)	0.896 (0.688 - 1.1)	HMDB02265	SYAWGTIVOGUZMM-ILYOTBPNSA-N
8	9(10)-EpOME	Epox	LA(C18:2n6)	CYP	0.00497	0.0262	1.9094	0.00486	0.048	2.34	0.453	0.814	0.986	0.996	0.0246	0.278	0.501193	0.629 (0.491 - 0.767)	1.83 (0.466 - 3.2)	0.419 (0.251 - 0.587)	1.4 (0.817 - 1.98)	---	FBUKMFOXMZRGRB-JXMROGBWSA-N
9	ALA a	PUFA	Diet	Diet	0.0253	0.0801	0.6489	0.0113	0.0988	2.18	0.0501	0.358	0.0304	0.298	0.0432	0.359	0.59322	1.88 (1.28 - 2.49)	3.1 (2.51 - 3.69)	1.18 (0.851 - 1.51)	3.75 (2.02 - 5.49)	HMDB01388	DTOSIQBPPRVQHS-PDBXOOCHSA-N
10	LEA	Acyl-EA(Ethanolamide)	LA(C18:2n6)	PLD	2.4e-06	0.00019	0.923387	0.0148	0.113	0.934	0.884	0.981	0.663	0.906	0.137	0.484	0.0877193	2.48 (2.15 - 2.8)	4.77 (4.07 - 5.47)	2.28 (1.41 - 3.15)	4.41 (2.93 - 5.88)	HMDB12252	KQXDGUVSAAQARU-HZJYTTRNSA-N
11	DHA/EPA+ALA	ratio	EPA(C22:6n3)	D5D D6D	3.8e-05	0.0015	-0.42537	0.017	0.113	-0.365	0.802	0.981	0.656	0.906	0.922	0.969	-0.00297619	0.67 (0.591 - 0.75)	0.385 (0.317 - 0.452)	0.672 (0.518 - 0.826)	0.427 (0.313 - 0.541)	---	---
12	OEA	Acyl-EA(Ethanolamide)	OA(C18:1n9)	PLD	0.00135	0.00888	0.78035	0.0172	0.113	0.943	0.975	0.981	0.812	0.996	0.726	0.856	-0.0170455	1.73 (1.37 - 2.1)	3.08 (2.38 - 3.77)	1.76 (1.32 - 2.2)	3.42 (1.96 - 4.87)	HMDB02088	BOWVQLFMWHZBEF-KTKRTIGZSA-N
13	5-HEPE	R-OH	EPA(C22:6n3)	LOX	0.895	0.918	0.172	0.0219	0.131	1.74	0.135	0.593	0.0656	0.305	0.0456	0.359	0.979167	0.285 (0.147 - 0.423)	0.334 (0.203 - 0.465)	0.144 (0.0707 - 0.217)	0.394 (0.184 - 0.604)	HMDB05081	FTAGQROYQYQRHF-FCWZHQICSA-N
14	Resolvin E1	Triol	EPA(C22:6n3)	LOX	0.883	0.918	-0.21	0.0233	0.131	-0.618	0.0679	0.358	0.121	0.442	0.2	0.493	-0.328947	0.0102 (0.00552 - 0.0148)	0.00806 (0.00446 - 0.0117)	0.0152 (0.00295 - 0.0275)	0.0058 (0.00255 - 0.00905)	HMDB10410	AOPOCGPBAIARAV-WEKRNNBPSA-N
15	9(10)-EpODE	Epox	ALA(C18:3n3)	CYP	0.00844	0.0379	1.0988	0.0267	0.131	1.1	0.893	0.981	0.482	0.886	0.52	0.792	0.218978	0.334 (0.239 - 0.428)	0.701 (0.365 - 1.04)	0.274 (0.12 - 0.428)	0.576 (0.375 - 0.776)	HMDB10220	JTEGNNHWOIJBJZ-ZJSQCTGTSA-N
1	1-AG a 2-AG	1- and 2-Acyl Glycerol	AA(C20:4n6)	Lipase	0.0372	0.101	0.541	0.0281	0.131	2.33	0.376	0.756	0.246	0.628	0.531	0.792	0.182692	24.6 (16.4 - 32.9)	37.9 (27.7 - 48)	20.8 (12.1 - 29.6)	69.2 (1.58 - 137)	Sum (HMDB11578 + HMDB04666)	Sum(DCPCOKIYJYGMDN-HUDVFFLJSA-N+RCRCTBLIHCHWDZ-DOFZRALJSA-N)
2	9-HODE	R-OH	LA(C18:2n6)	LOX	0.00962	0.0396	1.6929	0.0282	0.131	0.917	0.957	0.981	0.405	0.82	0.329	0.667	0.0583333	6.35 (5.27 - 7.42)	17.1 (3.75 - 30.4)	6 (3.75 - 8.25)	11.5 (7.36 - 15.7)	HMDB10223	NPDSHTNEKLQQIJ-SIGMCMEVSA-N
3	Arachidonate a	PUFA	LA(C18:2n6)	D5D	0.546	0.685	-0.067	0.0378	0.159	0.799	0.0207	0.297	0.0055	0.145	0.313	0.651	0.159794	2.25 (1.7 - 2.8)	2.1 (1.72 - 2.48)	1.94 (1.28 - 2.6)	3.49 (2.24 - 4.74)	HMDB01043	YZXBAPSDXZZRGB-DOFZRALJSA-N
4	POEA a	Acyl-EA(Ethanolamide)	POA(16:1n7)	PLD	0.102	0.203	0.793	0.0394	0.159	0.943	0.972	0.981	0.996	0.996	0.487	0.792	0.0170455	1.79 (1.22 - 2.36)	3.21 (2.12 - 4.3)	1.76 (1.47 - 2.06)	3.42 (1.57 - 5.26)	HMDB13648	WFRLANWAASSSFV-FPLPWBNLSA-N
5	NA-Gly	Acyl-EA(Ethanolamide)	AA(C20:4n6)	FAAH	0.825	0.869	0.032	0.0407	0.159	1	0.0297	0.309	0.0878	0.385	0.05	0.359	0.444444	0.507 (0.428 - 0.586)	0.523 (0.445 - 0.6)	0.351 (0.087 - 0.614)	0.702 (0.429 - 0.975)	HMDB05096	YLEARPUNMCCKMP-DOFZRALJSA-N
6	9_10-DiHODE	vic-Diol	ALA(C18:3n3)	sEH	0.0404	0.103	3.138	0.0429	0.159	3.98	0.361	0.75	0.934	0.996	0.215	0.495	0.479592	0.145 (0.0824 - 0.208)	0.6 (-0.223 - 1.42)	0.098 (0.0374 - 0.159)	0.488 (0.0392 - 0.937)	HMDB10221	QRHSEDZBZMZPOA-ZJSQCTGTSA-N
7	10-Nitrooleate	Nitro-FA(Nitrolipid)	OA(C18:1n9)	NOS	0.183	0.316	-0.344	0.0443	0.159	-0.374	0.777	0.981	0.522	0.888	0.502	0.792	-0.0221328	4.86 (2.66 - 7.06)	3.19 (1.79 - 4.58)	4.97 (3.54 - 6.4)	3.11 (1.62 - 4.61)	---	WRADPCFZZWXOTI-UHFFFAOYSA-N
8	15_16-DiHODE	vic-Diol	ALA(C18:3n3)	sEH	0.774	0.837	0.404	0.0468	0.161	1.23	0.178	0.61	0.665	0.906	0.124	0.484	0.588525	9.69 (6.77 - 12.6)	13.6 (2.96 - 24.2)	6.1 (3.21 - 8.99)	13.6 (5.95 - 21.2)	HMDB10208	LKLLJYJTYPVCID-OHPMOLHNSA-N
9	aLEA	Acyl-EA(Ethanolamide)	ALA(C18:3n3)	PLD	0.000142	0.00224	0.96035	0.0621	0.204	0.515	0.352	0.75	0.129	0.442	0.838	0.894	-0.118447	0.0908 (0.0754 - 0.106)	0.178 (0.148 - 0.208)	0.103 (0.0528 - 0.153)	0.156 (0.107 - 0.204)	HMDB13624	HBJXRRXWHSHZPU-PDBXOOCHSA-N
10	DHEA	Acyl-EA(Ethanolamide)	DHA(C22:6n3)	PLD	0.401	0.537	0.184	0.0692	0.219	0.484	0.44	0.808	0.561	0.891	0.347	0.683	0.166667	1.47 (1.09 - 1.86)	1.74 (1.32 - 2.16)	1.26 (0.806 - 1.7)	1.87 (1.32 - 2.41)	HMDB13627	CXWASNUDKUTFPQ-KUBAVDMBSA-N
11	14_15-DiHETrE/11_12-DiHETrE	ratio	AA(C20:4n6)	sEH ratio	0.817	0.869	0.07	0.078	0.237	0.524	0.164	0.608	0.91	0.996	0.663	0.829	0.0403226	1.29 (1.15 - 1.44)	1.38 (1.12 - 1.63)	1.24 (1.05 - 1.44)	1.89 (0.863 - 2.91)	---	---
12	9-HETE	R-OH	AA(C20:4n6)	Auto-Ox	0.339	0.478	0.504	0.0853	0.25	1.13	0.2	0.641	0.174	0.528	0.754	0.876	-0.307292	0.133 (0.0991 - 0.166)	0.2 (0.0795 - 0.321)	0.192 (0.015 - 0.37)	0.409 (0.000309 - 0.817)	HMDB10222	KATOYYZUTNAWSA-DLJQHUEDSA-N
13	Sum-TriHOME	Triol	LA(C18:2n6)	LOX/Auto-Ox	9.85e-05	0.00195	3.19872	0.105	0.297	0.59	0.0116	0.253	0.0166	0.286	0.00724	0.169	-0.57377	1.56 (-0.111 - 3.22)	6.55 (3.48 - 9.62)	3.66 (1.59 - 5.72)	5.82 (3.25 - 8.38)	HMDB04708	MDIUMSLCYIJBQC-MVFSOIOZSA-N
14	13-HODE	R-OH	LA(C18:2n6)	LOX	0.00863	0.0379	1.9455	0.142	0.361	0.609	0.709	0.981	0.387	0.82	0.59	0.812	-0.0434783	11 (8.88 - 13.2)	32.4 (1.15 - 63.6)	11.5 (6.38 - 16.7)	18.5 (10.4 - 26.6)	HMDB04667	HNICUWMFWZBIFP-IRQZEAMPSA-N
15	EPA a	PUFA	Diet/ALA(C18:3n3)	D6D	0.222	0.351	-0.459	0.151	0.361	1.15	0.0582	0.358	0.0347	0.298	0.167	0.493	0.74375	2.79 (0.986 - 4.6)	1.51 (1.21 - 1.81)	1.6 (0.605 - 2.6)	3.44 (1.48 - 5.4)	HMDB01999	JAZBEHYOTPTENJ-JLNKQSITSA-N
16	9_10-DiHOME	vic-Diol	LA(C18:2n6)	sEH	0.195	0.32	2.295	0.154	0.361	1.82	0.558	0.938	0.664	0.906	0.131	0.484	0.472527	2.68 (1.85 - 3.51)	8.83 (-3.32 - 21)	1.82 (0.998 - 2.64)	5.14 (1.31 - 8.98)	HMDB04704	XEBKSQSGNGRGDW-YFHOEESVSA-N
17	D5D	---	Ratio	D5D	0.000861	0.00756	-0.50751	0.154	0.361	-0.292	0.282	0.744	0.154	0.506	0.584	0.812	-0.107239	33.3 (27.1 - 39.6)	16.4 (11.7 - 21.1)	37.3 (24.5 - 50.1)	26.4 (15.9 - 36.8)	---	---
18	15(16)-EpODE	Epox	ALA(C18:3n3)	CYP	0.115	0.222	2.148	0.163	0.361	0.525	0.944	0.981	0.564	0.891	0.989	0.997	-0.129278	2.29 (1.54 - 3.05)	7.21 (0.202 - 14.2)	2.63 (0.561 - 4.7)	4.01 (1.78 - 6.24)	HMDB10206	HKSDVVJONLXYKL-OHPMOLHNSA-N
19	5-HETE	R-OH	AA(C20:4n6)	LOX	0.00128	0.00888	1.32804	0.164	0.361	1.07	0.798	0.981	0.537	0.888	0.165	0.493	-0.470093	0.567 (0.369 - 0.764)	1.32 (0.987 - 1.65)	1.07 (0.139 - 2)	2.21 (0.554 - 3.86)	HMDB11134	KGIJOOYOSFUGPC-JGKLHWIESA-N
20	9-HOTE	R-OH	ALA(C18:3n3)	LOX	0.0296	0.0865	1.3981	0.164	0.361	0.853	0.738	0.981	0.192	0.562	0.359	0.683	0.199248	0.319 (0.242 - 0.396)	0.765 (0.288 - 1.24)	0.266 (0.181 - 0.351)	0.493 (0.241 - 0.746)	HMDB10224	YUPHIKSLGBATJK-OBKPXJAFSA-N
21	8_9-DiHETrE	vic-Diol	AA(C20:4n6)	sEH	0.617	0.73	-0.019	0.165	0.361	0.34	0.278	0.744	0.121	0.442	0.609	0.812	0.0909091	0.372 (0.302 - 0.443)	0.365 (0.232 - 0.498)	0.341 (0.242 - 0.44)	0.457 (0.331 - 0.582)	HMDB02311	DCJBINATHQHPKO-TYAUOURKSA-N
22	11_12-DiHETrE	vic-Diol	AA(C20:4n6)	sEH	0.603	0.73	0.021	0.172	0.367	0.366	0.33	0.744	0.0608	0.305	0.148	0.487	0.231481	0.532 (0.445 - 0.62)	0.543 (0.398 - 0.688)	0.432 (0.286 - 0.578)	0.59 (0.371 - 0.809)	HMDB02314	LRPPQRCHCPFBPE-KROJNAHFSA-N
23	15-Keto PGE2	PGs	AA(C20:4n6)	COX	0.628	0.73	0.314	0.206	0.413	0.371	0.909	0.981	0.765	0.996	0.642	0.829	0.0857143	0.456 (0.248 - 0.664)	0.599 (0.398 - 0.799)	0.42 (0.266 - 0.574)	0.576 (0.344 - 0.807)	HMDB03175	YRTJDWROBKPZNV-KMXMBPPJSA-N
24	1-OG a 2-OG	1- and 2-Acyl Glycerol	OA(C18:1n9)	Lipase	0.188	0.316	-0.32	0.209	0.413	0.44	0.0847	0.418	0.0181	0.286	0.703	0.854	0.15937	662 (430 - 893)	450 (144 - 757)	571 (322 - 820)	822 (394 - 1250)	Sum (HMDB11567 + HMDB11537)	Sum(RZRNAYUHWVFMIP-QJRAZLAKSA-N+UPWGQKDVAURUGE-KTKRTIGZSA-N)
25	9_10-DiHOME/9(10)-EpOME	ratio	LA(C18:2n6)	sEH ratio	0.28	0.402	-0.333	0.218	0.42	-0.312	0.922	0.981	0.295	0.706	0.817	0.894	0.0125523	4.84 (2.93 - 6.75)	3.23 (1.91 - 4.55)	4.78 (2.91 - 6.65)	3.29 (1.92 - 4.66)	---	---
26	13-HOTE	R-OH	ALA(C18:3n3)	LOX	0.174	0.312	0.401	0.237	0.446	0.446	0.734	0.981	0.651	0.906	0.397	0.73	0.169231	1.52 (1.16 - 1.87)	2.13 (1.08 - 3.18)	1.3 (0.939 - 1.66)	1.88 (1.11 - 2.65)	HMDB10203	KLLGGGQNRTVBSU-JDTPQGGVSA-N
27	PEA	Acyl-EA(Ethanolamide)	PA(C16:0)	PLD	0.00113	0.00888	0.41424	0.246	0.452	-0.0786	0.594	0.978	0.956	0.996	0.596	0.812	-0.343949	3.09 (2.8 - 3.39)	4.37 (3.8 - 4.94)	4.71 (0.747 - 8.67)	4.34 (3.41 - 5.27)	HMDB02100	HXYVTAGFYLMHSO-UHFFFAOYSA-N
28	12_13-DiHOME	vic-Diol	LA(C18:2n6)	sEH	0.0323	0.0912	1.7438	0.251	0.452	1.17	0.649	0.981	0.16	0.506	0.791	0.891	0.0852018	2.42 (1.62 - 3.22)	6.64 (0.249 - 13)	2.23 (1.63 - 2.83)	4.83 (1.4 - 8.27)	HMDB04705	CQSLTKIXAJTQGA-FLIBITNWSA-N
29	DHA a	PUFA	Diet/ALA(C18:3n3)	D6D	0.054	0.124	-0.378	0.26	0.457	0.58	0.038	0.334	0.0351	0.298	0.0897	0.417	0.563536	2.83 (1.75 - 3.91)	1.76 (1.43 - 2.09)	1.81 (0.998 - 2.62)	2.86 (1.59 - 4.13)	HMDB02183	MBMBGCFOFBJSGT-KUBAVDMBSA-N
30	NO-Gly	Acyl-EA(Ethanolamide)	OA(C18:1n9)	FAAH	0.242	0.375	-0.075	0.268	0.46	0.361	0.11	0.511	0.0389	0.298	0.194	0.493	0.21673	3.2 (2.53 - 3.88)	2.96 (2.04 - 3.88)	2.63 (1.27 - 3.99)	3.58 (2.65 - 4.5)	HMDB13631	HPFXACZRFJDURI-KTKRTIGZSA-N
31	12_13-DiHOME/12(13)-EpOME	ratio	LA(C18:2n6)	sEH ratio	0.0633	0.139	-0.275	0.287	0.474	0.165	0.0441	0.349	0.0591	0.305	0.195	0.493	0.310127	2.07 (1.48 - 2.66)	1.5 (0.864 - 2.14)	1.58 (0.941 - 2.22)	1.84 (1.37 - 2.31)	---	---
32	PGF2a	PGs	AA(C20:4n6)	COX	0.387	0.527	-0.219	0.288	0.474	-0.499	0.665	0.981	0.693	0.928	0.47	0.792	-0.377495	3.43 (1.83 - 5.04)	2.68 (0.288 - 5.08)	5.51 (0.694 - 10.3)	2.76 (0.94 - 4.59)	HMDB01139	PXGPLTODNUVGFL-UAAPODJFSA-N
33	12_13-DiHODE	vic-Diol	ALA(C18:3n3)	sEH	0.158	0.291	1.421	0.299	0.478	1.33	0.979	0.981	0.215	0.607	0.779	0.891	0.05	0.126 (0.0863 - 0.166)	0.305 (0.105 - 0.505)	0.12 (0.0822 - 0.158)	0.28 (0.0715 - 0.489)	HMDB10201	RGRKFKRAFZJQMS-OOHFSOINSA-N
34	SEA	Acyl-EA(Ethanolamide)	SA(C18:0)	PLD	0.254	0.387	0.068	0.302	0.478	-0.165	0.68	0.981	0.894	0.996	0.662	0.829	-0.336658	2.66 (2.3 - 3.02)	2.84 (2.41 - 3.27)	4.01 (0.982 - 7.03)	3.35 (2.62 - 4.07)	HMDB13078	OTGQIQQTPXJQRG-UHFFFAOYSA-N
35	15_16-DiHODE/15(16)-EpODE	ratio	ALA(C18:3n3)	sEH ratio	0.01	0.0396	-0.3581	0.331	0.512	0.345	0.0128	0.253	0.0652	0.305	0.0128	0.169	0.614545	4.44 (3.43 - 5.44)	2.85 (1.64 - 4.05)	2.75 (1.78 - 3.72)	3.7 (1.92 - 5.48)	---	---
36	9-KODE	Ketone(R=O)	LA(C18:2n6)	LOX	0.0506	0.121	0.576	0.348	0.528	0.215	0.306	0.744	0.26	0.642	0.00214	0.135	-0.384848	2.03 (1.57 - 2.48)	3.2 (2.01 - 4.39)	3.3 (2.52 - 4.09)	4.01 (2.47 - 5.55)	HMDB04669	LUZSWWYKKLTDHU-ZJHFMPGASA-N
37	12(13)-Ep-9-KODE	Epoxy-Ketone(R=O)	LA(C18:2n6)	CYP/LOX	0.622	0.73	-0.21	0.358	0.531	0.523	0.388	0.756	0.929	0.996	0.0791	0.391	1.48497	2.48 (1.34 - 3.63)	1.96 (0.862 - 3.07)	0.998 (0.731 - 1.26)	1.52 (0.429 - 2.61)	HMDB13623	RCMABBHQYMBYKV-BUHFOSPRSA-N
38	19_20-DiHDoPA	vic-Diol	DHA(C22:6n3)	sEH	0.0191	0.0639	-0.4611	0.368	0.531	0.387	0.0226	0.297	0.0268	0.298	0.056	0.369	0.528302	1.62 (1.01 - 2.23)	0.873 (0.657 - 1.09)	1.06 (0.516 - 1.6)	1.47 (0.543 - 2.39)	HMDB10214	FFXKPSNQCPNORO-MBYQGORISA-N
39	5_6-DiHETrE	vic-Diol	AA(C20:4n6)	sEH	0.28	0.402	0.107	0.369	0.531	1.1	0.697	0.981	0.225	0.614	0.421	0.74	-0.0851735	0.29 (0.215 - 0.365)	0.321 (0.23 - 0.412)	0.317 (0.201 - 0.433)	0.665 (-0.066 - 1.4)	HMDB02343	GFNYAPAJUNPMGH-QNEBEIHSSA-N
40	15-HETE	R-OH	AA(C20:4n6)	LOX	0.00288	0.0175	1.1385	0.403	0.569	-0.494	0.359	0.75	0.54	0.888	0.141	0.484	-0.852108	0.491 (0.339 - 0.643)	1.05 (0.731 - 1.37)	3.32 (-1.12 - 7.76)	1.68 (0.555 - 2.8)	HMDB03876	JSFATNQSLKRBCI-VAEKSGALSA-N
41	12(13)-EpODE	Epox	ALA(C18:3n3)	CYP	0.000572	0.00646	2.86334	0.438	0.607	1.28	0.203	0.641	0.465	0.886	0.997	0.997	-0.0961995	0.0761 (0.0489 - 0.103)	0.294 (0.105 - 0.483)	0.0842 (0.017 - 0.151)	0.192 (0.00919 - 0.375)	HMDB10200	BKKGUKSHPCTUGE-OOHFSOINSA-N
42	17_18-DiHETE/17(18)-EpETE	ratio	EPA(C22:6n3)	sEH ratio	0.907	0.919	0.492	0.478	0.651	-0.022	0.515	0.885	0.859	0.996	0.834	0.894	-0.375	4.55 (2.63 - 6.47)	6.79 (-0.214 - 13.8)	7.28 (0.307 - 14.3)	7.12 (2.45 - 11.8)	---	---
43	Protectin DX a	Diol	DHA(C22:6n3)	LOX	0.642	0.731	0.202	0.504	0.672	0.0469	0.917	0.981	0.972	0.996	0.617	0.812	0.317708	2.53 (1.38 - 3.68)	3.04 (0.25 - 5.82)	1.92 (0.931 - 2.9)	2.01 (0.328 - 3.69)	---	CRDZYJSQHCXHEG-XLBFCUQGSA-N
44	PGE2	PGs	AA(C20:4n6)	COX	0.187	0.316	0.42	0.51	0.672	-0.784	0.314	0.744	0.834	0.996	0.00899	0.169	-0.88982	0.0552 (0.0416 - 0.0687)	0.0784 (0.0419 - 0.115)	0.501 (0.00524 - 0.998)	0.108 (0.085 - 0.131)	HMDB01220	XEYBRNLFEZDVAW-ARSRFYASSA-N
45	9_10-DiHODE/9(10)-EpODE	ratio	ALA(C18:3n3)	sEH ratio	0.648	0.731	-0.716	0.581	0.742	0.753	0.392	0.756	0.928	0.996	0.597	0.812	3.84018	2.12 (-1.56 - 5.79)	0.603 (0.184 - 1.02)	0.438 (0.186 - 0.69)	0.768 (0.157 - 1.38)	---	---
46	5-KETE	Ketone(R=O)	AA(C20:4n6)	LOX	0.275	0.402	0.358	0.582	0.742	2.57	0.942	0.981	0.605	0.906	0.724	0.856	-0.0629371	0.134 (0.0819 - 0.186)	0.182 (0.0801 - 0.284)	0.143 (0.0615 - 0.224)	0.51 (-0.301 - 1.32)	HMDB10217	MEASLHGILYBXFO-XTDASVJISA-N
47	17_18-DiHETE	vic-Diol	EPA(C22:6n3)	sEH	0.369	0.512	-0.345	0.616	0.772	0.386	0.279	0.744	0.464	0.886	0.983	0.997	-0.00612245	4.87 (3.03 - 6.72)	3.19 (2.41 - 3.96)	4.9 (1.87 - 7.93)	6.79 (2.19 - 11.4)	HMDB10211	XYDVGNAQQFWZEF-JPURVOHMSA-N
48	17-HDoHE	R-OH	DHA(C22:6n3)	LOX	0.423	0.557	0.066	0.627	0.774	-0.363	0.964	0.981	0.405	0.82	0.363	0.683	-0.589823	0.927 (0.698 - 1.16)	0.988 (0.294 - 1.68)	2.26 (0.097 - 4.43)	1.44 (0.152 - 2.73)	HMDB10213	SWTYBBUBEPPYCX-VIIQGJSXSA-N
49	4-HDoHE	R-OH	DHA(C22:6n3)	LOX	0.469	0.608	0.45	0.642	0.781	1.45	0.969	0.981	0.324	0.731	0.61	0.812	-0.137255	0.22 (0.132 - 0.308)	0.319 (0.0703 - 0.567)	0.255 (0.104 - 0.406)	0.624 (-0.307 - 1.55)	HMDB60049	IFRKCNPQVIJFAQ-JGDWKEERSA-N
50	12-HETE	R-OH	AA(C20:4n6)	LOX	0.0437	0.108	-0.699	0.678	0.799	-0.965	0.778	0.981	0.779	0.996	0.18	0.493	-0.987102	2.27 (-0.612 - 5.16)	0.683 (0.459 - 0.907)	176 (-100 - 452)	6.19 (-3.94 - 16.3)	HMDB06111	ZNHVWPKMFKADKW-FYMOKONMSA-N
51	13-KODE	Ketone(R=O)	LA(C18:2n6)	LOX	0.0134	0.0483	0.5704	0.717	0.833	0.118	0.24	0.729	0.127	0.442	0.0772	0.391	-0.307692	1.35 (1.04 - 1.66)	2.12 (1.56 - 2.69)	1.95 (1.29 - 2.61)	2.18 (1.29 - 3.08)	HMDB04668	JHXAZBBVQSRKJR-BSZOFBHHSA-N
52	12(13)-EpOME	Epox	LA(C18:2n6)	CYP	0.00859	0.0379	3.2231	0.735	0.841	0.95	0.169	0.608	0.0555	0.305	0.235	0.515	-0.192547	1.3 (0.832 - 1.77)	5.49 (0.714 - 10.3)	1.61 (1.03 - 2.18)	3.14 (0.329 - 5.96)	HMDB04702	CCPPLLJZDQAOHD-FLIBITNWSA-N
53	9_10-e-DiHO	vic-Diol	OA(C18:1n9)	sEH	0.00312	0.0176	1.1932	0.753	0.85	-0.634	0.062	0.358	0.112	0.442	0.0292	0.288	-0.845614	1.76 (1.26 - 2.27)	3.86 (2.28 - 5.44)	11.4 (-0.0359 - 22.8)	4.17 (2.34 - 6)	---	VACHUYIREGFMSP-SJORKVTESA-N
54	11(12)-EpETE	Epox	EPA(C22:6n3)	CYP	0.763	0.837	0.162	0.83	0.895	-0.0646	0.736	0.981	0.816	0.996	0.532	0.792	0.246465	0.0617 (0.0375 - 0.086)	0.0717 (0.0321 - 0.111)	0.0495 (0.0227 - 0.0762)	0.0463 (0.0238 - 0.0687)	---	QHOKDYBJJBDJGY-BVILWSOJSA-N
55	TXB2	Thromboxane	AA(C20:4n6)	COX	0.0295	0.0865	0.8408	0.835	0.895	-0.923	0.322	0.744	0.621	0.906	0.128	0.484	-0.983266	0.333 (0.285 - 0.381)	0.613 (0.27 - 0.955)	19.9 (-10.4 - 50.3)	1.54 (-0.565 - 3.64)	HMDB03252	XNRNNGPBEPRNAR-JQBLCGNGSA-N
56	n6/n3 LA/EPA+DHA	ratio	n6 Ratio	D5D D6D	0.0194	0.0639	0.2784	0.85	0.895	-0.0708	0.145	0.602	0.246	0.628	0.0625	0.373	-0.263006	0.51 (0.421 - 0.6)	0.652 (0.557 - 0.748)	0.692 (0.455 - 0.93)	0.643 (0.477 - 0.809)	---	---
57	17(18)-EpETE	Epox	EPA(C22:6n3)	CYP	0.737	0.82	0.276	0.851	0.895	0.0192	0.955	0.981	0.337	0.74	0.482	0.792	0.115385	1.16 (0.97 - 1.34)	1.48 (0.167 - 2.79)	1.04 (0.602 - 1.49)	1.06 (0.48 - 1.64)	HMDB10212	GPQVVJQEBXAKBJ-JPURVOHMSA-N
58	12_13-DiHODE/12(13)-EpODE	ratio	ALA(C18:3n3)	sEH ratio	0.0552	0.124	-0.756	0.861	0.895	0.307	0.273	0.744	0.972	0.996	0.932	0.969	0.982578	5.69 (-2.37 - 13.7)	1.39 (0.435 - 2.35)	2.87 (0.979 - 4.77)	3.75 (0.496 - 6.99)	---	---
59	14_15-DiHETE	vic-Diol	EPA(C22:6n3)	sEH	0.94	0.94	-0.002	0.923	0.947	0.429	0.94	0.981	0.641	0.906	0.209	0.495	-0.235294	0.546 (0.388 - 0.703)	0.545 (0.356 - 0.734)	0.714 (0.501 - 0.927)	1.02 (0.262 - 1.77)	HMDB10204	BLWCDFIELVFRJY-QXBXTPPVSA-N
60	9-Nitrooleate	Nitro-FA(Nitrolipid)	OA(C18:1n9)	NOS	0.53	0.676	1	0.941	0.953	-0.142	0.78	0.981	0.784	0.996	0.41	0.736	-0.258581	0.324 (0.133 - 0.515)	0.648 (-0.221 - 1.52)	0.437 (0.15 - 0.725)	0.375 (0.169 - 0.58)	---	CQOAKBVRRVHWKV-UHFFFAOYSA-M
61	F2 IsoP	PGs	AA(C20:4n6)	Auto	0.216	0.348	0.576	0.998	0.998	-0.0128	0.423	0.796	0.886	0.996	0.671	0.829	-0.108974	1.39 (0.891 - 1.88)	2.19 (0.868 - 3.52)	1.56 (0.697 - 2.42)	1.54 (0.947 - 2.14)	---	---
