# Supplementary material for: Plasma Oxylipin Profile Discriminates Ethnicities in Subjects with Non-Alcoholic Steatohepatitis: An Exploratory Analysis
Source: Metabolites. 2022 Feb 19;12(2):192. doi: 10.3390/metabo12020192 (PMC8875408; doi:10.3390/metabo12020192)
Supplement: Supplementary file 1 [file metabolites-12-00192-s001.zip › metabolites-1606194-supplementary/Table S2.xlsx]

## Sheet: S7
Table S2. Demographic, clinical, and histological characteristics of histology-matched subjects. General characteristics of NAFL and HC groups in both ethnicities shown as percent (for categorical data) and mean ± SEM (for nominal data). Comparisons were performed by t- test (nominal) or chi-square test (categorical). (a) NAFL-HIS vs. HC-HIS; (b) NAFL-CAU vs. HC-CAU; (c) NAFL-HIS vs. NAFL-CAU.
		Hispanics						Caucasians						p-value
		NAFL			HC			NAFL			HC			(a)	(b)	(c)
Plasma, n (F/M)		5 (4/1)			14 (6/8)			5 (3/2)			8 (4/4)
	Age (Yrs.)	45	±	17	43.4	±	14.2	50	±	18	44.1	±	11.8	0.8308	0.4863	0.6685
	BMI (Kg/m2)	46	±	6	25.9	±	2.42	42	±	8	24.9	±	2.79	< 0.0001	< 0.0001	0.5419
	FBG mmol/L	105	±	13.4		-		91.4	±	9.13		-		-	-	0.09758
	Cholesterol (mg/dL)	167	±	28.4		-		170	±	39.1		-		-	-	0.893
	TG (mg/dL)	113	±	28.2		-		123	±	55.1		-		-	-	0.7273
	HDL (mg/dL)	40.3	±	5.74		-		44.4	±	7.96		-		-	-	0.3775
	LDL (mg/dL)	105	±	24.2		-		101	±	33.7		-		-	-	0.8347
	HbA1c (%)	6.35	±	0.42		-		6.26	±	0.94		-		-	-	0.8499
	AST (U/L)	28.2	±	8.5		-		28.8	±	10.3		-		-	-	0.9224
	ALT(U/L)	31.4	±	11.2		-		34.8	±	13		-		-	-	0.6695
	Platelet	274	±	111		-		331	±	120		-		-	-	0.458
	Steatosis A	17	±	14.1		-		18.6	±	15.2		-		-	-	0.7503
	NAS	3.2	±	1.92		-		2.8	±	1.92		-		-	-	0.648
	NASH, yes (%)	3(60)				-		3(60)				-		-	-	1
	Fibrosis, yes (%)	1(20)				-		0(0)				-		-	-	0.3173
Steatosis (%) C
	< 5%	1 (20)			-			1 (20)			-			-	-	0.7629
	5 to ≤ 33%	3 (60)			-			2(40)			-			-	-
	34 to ≤ 66 %	1 (20)			-			2(40)			-			-	-
	> 66%	0 (0)			-			0 (0.0)			-			-	-
Inflammation (%)
	None	1 (20)			-			1 (20)			-			-	-	0.6311
	Mild	2 (40)			-			1 (20)			-			-	-
	Moderate	2 (40)			-			2(40)			-			-	-
	Severe	0 (20)			-			1(20)			-			-	-
Ballooning (%)
	None	2 (40)			-			2 (40)			-			-	-	1
	Few	3(60)			-			3(60)			-			-	-
	Many	0 (0)			-			0 (0)			-			-	-
Fibrosis (%)
	None	0 (0)			-			0 (0)			-			-	-	0.221
	1A	1			-			0 (0)			-			-	-
	2	0 (0)			-			0 (0)			-			-	-
	4	0 (0)			-			0 (0)			-			-	-
