# Supplementary material for: Plasma Oxylipin Profile Discriminates Ethnicities in Subjects with Non-Alcoholic Steatohepatitis: An Exploratory Analysis
Source: Metabolites. 2022 Feb 19;12(2):192. doi: 10.3390/metabo12020192 (PMC8875408; doi:10.3390/metabo12020192)
Supplement: Supplementary file 1 [file metabolites-12-00192-s001.zip › metabolites-1606194-supplementary/Table S3.xlsx]

## Sheet: S9
Table S3. Targeted quantification data table for comparisons of HIS and CAU with NASH vs. 0-NASH. Comparisons between NASH vs. 0-NASH performed separately in each ethnicity. NASH (n =6 HIS and 3 CAU); 0-NASH (n =4 HIS and 5 CAU). Details are shown for p-values; means (upper-lower 95% mean); fold change (FC); t-test and ANCOVA p-values for individual lipids. Values are rounded to 3 significant fig…
	Metabolite	Chemical class	Parent	Enzyme	HIS Comparision			CAU Comparision			Group*Ethnicity		Means (upper-lower 95% mean)				HMDB	InChIKey
					NASH vs 0-NASH		FC	NASH vs 0-NASH		FC			0-NASH-HIS	NASH-HIS	0-NASH-CAU	NASH-CAU
					raw p-value	FDR-adjusted		raw p-value	FDR-adjusted		raw p-value	FDR-adjusted
1	TXB2	Thromboxane	AA(C20:4n6)	COX	0.0418	0.405	-0.601	0.0182	0.483	7.34	0.00099	0.0743	0.958 (-0.0677 - 1.98)	0.382 (0.314 - 0.451)	0.41 (0.236 - 0.584)	3.42 (-5.75 - 12.6)	HMDB03252	XNRNNGPBEPRNAR-JQBLCGNGSA-N
2	POEA a	Acyl-EA(Ethanolamide)	POA(16:1n7)	PLD	0.0696	0.405	-0.474	0.0377	0.483	1.39	0.00478	0.165	4.49 (2.55 - 6.44)	2.36 (1.26 - 3.45)	2.25 (1.42 - 3.08)	5.37 (-1.23 - 12)	HMDB13648	WFRLANWAASSSFV-FPLPWBNLSA-N
1	9_10-DiHOME/9(10)-EpOME	sEH ratio	LA(C18:2n6)	sEH	0.0445	0.405	0.85	0.0689	0.483	-0.495	0.00833	0.165	2.14 (1.24 - 3.04)	3.96 (1.76 - 6.16)	4.04 (2.18 - 5.91)	2.04 (-0.527 - 4.6)	---	---
2	9_10-DiHODE/9(10)-EpODE	sEH ratio	ALA(C18:3n3)	sEH	0.151	0.507	2.27	0.0786	0.483	-0.754	0.0102	0.165	0.255 (0.1 - 0.409)	0.835 (0.131 - 1.54)	1.07 (0.0908 - 2.05)	0.263 (-0.0254 - 0.552)	---	---
3	Dihomo GLA EA	Acyl-EA(Ethanolamide)	DGLA(C20:3n6)	PLD	0.878	0.92	0.0493	0.0195	0.483	1.1	0.011	0.165	0.142 (0.0937 - 0.19)	0.149 (0.0719 - 0.226)	0.104 (0.0729 - 0.135)	0.218 (0.0204 - 0.416)	HMDB13625	ULQWKETUACYZLI-QNEBEIHSSA-N
4	NO-Gly	Acyl-EA(Ethanolamide)	OA(C18:1n9)	FAAH	0.0105	0.257	-0.489	0.612	0.841	0.114	0.028	0.279	4.19 (3.33 - 5.06)	2.14 (1.23 - 3.05)	3.43 (1.66 - 5.19)	3.82 (2.97 - 4.68)	HMDB13631	HPFXACZRFJDURI-KTKRTIGZSA-N
5	OEA	Acyl-EA(Ethanolamide)	OA(C18:1n9)	PLD	0.414	0.722	-0.14	0.11	0.485	0.824	0.0297	0.279	3.36 (2.1 - 4.63)	2.89 (1.73 - 4.04)	2.61 (1.54 - 3.68)	4.76 (-0.672 - 10.2)	HMDB02088	BOWVQLFMWHZBEF-KTKRTIGZSA-N
6	5-HETE	R-OH	AA(C20:4n6)	LOX	0.00765	0.257	-0.402	0.151	0.593	1.58	0.0382	0.279	1.74 (1.15 - 2.33)	1.04 (0.76 - 1.32)	1.39 (0.167 - 2.61)	3.58 (-3.13 - 10.3)	HMDB11134	KGIJOOYOSFUGPC-JGKLHWIESA-N
7	12_13-DiHODE	vic-Diol	ALA(C18:3n3)	sEH	0.117	0.48	1.94	0.246	0.71	-0.697	0.0386	0.279	0.141 (-0.0694 - 0.351)	0.415 (0.0917 - 0.737)	0.38 (0.0412 - 0.718)	0.115 (-0.0472 - 0.277)	HMDB10201	RGRKFKRAFZJQMS-OOHFSOINSA-N
8	17(18)-EpETE	Epox	EPA(C22:6n3)	CYP	0.295	0.651	-0.636	0.049	0.483	1.2	0.0422	0.279	2.39 (-2.12 - 6.9)	0.869 (0.524 - 1.21)	0.733 (0.352 - 1.11)	1.61 (-0.595 - 3.81)	HMDB10212	GPQVVJQEBXAKBJ-JPURVOHMSA-N
9	9-HpODE a	R-OOH	LA(C18:2n6)	LOX	0.0561	0.405	-0.368	0.355	0.791	0.412	0.0435	0.279	3.91 (2.54 - 5.29)	2.47 (1.32 - 3.62)	2.91 (0.719 - 5.11)	4.11 (1.65 - 6.58)	HMDB06940	JGUNZIWGNMQSBM-ZJHFMPGASA-N
10	PEA	Acyl-EA(Ethanolamide)	PA(C16:0)	PLD	0.452	0.739	-0.0887	0.0363	0.483	0.428	0.0479	0.279	4.62 (3.22 - 6.02)	4.21 (3.4 - 5.02)	3.74 (3.36 - 4.12)	5.34 (2.06 - 8.62)	HMDB02100	HXYVTAGFYLMHSO-UHFFFAOYSA-N
11	15_16-DiHODE	vic-Diol	ALA(C18:3n3)	sEH	0.0702	0.405	2.42	0.176	0.6	-0.592	0.0484	0.279	5.55 (0.675 - 10.4)	19 (0.6 - 37.3)	17.5 (5.39 - 29.5)	7.14 (2.53 - 11.8)	HMDB10208	LKLLJYJTYPVCID-OHPMOLHNSA-N
12	LEA	Acyl-EA(Ethanolamide)	LA(C18:2n6)	PLD	0.165	0.507	-0.171	0.158	0.593	0.518	0.0536	0.287	5.32 (4.2 - 6.44)	4.41 (3.34 - 5.48)	3.69 (1.94 - 5.45)	5.6 (0.977 - 10.2)	HMDB12252	KQXDGUVSAAQARU-HZJYTTRNSA-N
13	F2 IsoP	PGs	AA(C20:4n6)	Auto-Ox	0.0724	0.405	-0.624	0.959	0.959	-0.0129	0.0657	0.317	3.51 (-0.429 - 7.45)	1.32 (0.838 - 1.8)	1.55 (0.64 - 2.46)	1.53 (-0.557 - 3.62)	---	---
14	15-Keto PGE2	PGs	AA(C20:4n6)	COX	0.252	0.591	-0.306	0.103	0.483	0.747	0.0677	0.317	0.733 (0.202 - 1.26)	0.509 (0.274 - 0.744)	0.45 (0.179 - 0.72)	0.786 (0.139 - 1.43)	HMDB03175	YRTJDWROBKPZNV-KMXMBPPJSA-N
15	Arachidonate a	PUFA	LA(C18:2n6)	D5D	0.0137	0.257	-0.313	0.47	0.827	0.231	0.0767	0.338	2.59 (2.06 - 3.12)	1.78 (1.4 - 2.16)	3.21 (0.84 - 5.58)	3.95 (3.38 - 4.52)	HMDB01043	YZXBAPSDXZZRGB-DOFZRALJSA-N
16	AEA	Acyl-EA(Ethanolamide)	AA(C20:4n6)	PLD	0.546	0.803	-0.123	0.0696	0.483	0.814	0.0852	0.355	3.42 (1.64 - 5.19)	3 (1.86 - 4.13)	3.07 (1.92 - 4.22)	5.57 (-0.132 - 11.3)	HMDB04080	LGEQQWMQCRIYKG-DOFZRALJSA-N
17	5-HEPE	R-OH	EPA(C22:6n3)	LOX	0.692	0.837	-0.0494	0.508	0.841	0.281	0.098	0.378	0.344 (-0.0831 - 0.772)	0.327 (0.189 - 0.464)	0.356 (0.0146 - 0.698)	0.456 (-0.154 - 1.07)	HMDB05081	FTAGQROYQYQRHF-FCWZHQICSA-N
18	11_12-DiHETrE	vic-Diol	AA(C20:4n6)	sEH	0.166	0.507	-0.283	0.186	0.607	0.538	0.109	0.378	0.654 (0.227 - 1.08)	0.469 (0.343 - 0.595)	0.491 (0.144 - 0.838)	0.755 (0.412 - 1.1)	HMDB02314	LRPPQRCHCPFBPE-KROJNAHFSA-N
19	PGE2	PGs	AA(C20:4n6)	COX	0.0329	0.405	-0.541	0.639	0.841	0.0667	0.113	0.378	0.116 (0.0277 - 0.205)	0.0532 (0.0214 - 0.0851)	0.105 (0.0652 - 0.146)	0.112 (0.0586 - 0.165)	HMDB01220	XEYBRNLFEZDVAW-ARSRFYASSA-N
20	Linoleate a	PUFA	Diet	Diet	0.0809	0.405	-0.221	0.61	0.841	0.257	0.113	0.378	3.26 (2.49 - 4.03)	2.54 (1.94 - 3.15)	3.11 (1.18 - 5.04)	3.91 (2.5 - 5.33)	HMDB00673	OYHQOLUKZRVURQ-HZJYTTRNSA-N
21	15(16)-EpODE	Epox	ALA(C18:3n3)	CYP	0.0763	0.405	4.81	0.755	0.899	-0.438	0.119	0.378	1.86 (0.792 - 2.93)	10.8 (-1.39 - 22.9)	4.8 (0.845 - 8.75)	2.7 (0.803 - 4.59)	HMDB10206	HKSDVVJONLXYKL-OHPMOLHNSA-N
22	14_15-DiHETrE	vic-Diol	AA(C20:4n6)	sEH	0.846	0.92	-0.0311	0.0987	0.483	0.401	0.127	0.378	0.707 (0.43 - 0.984)	0.685 (0.585 - 0.785)	0.778 (0.482 - 1.07)	1.09 (0.852 - 1.33)	HMDB02265	SYAWGTIVOGUZMM-ILYOTBPNSA-N
23	12_13-DiHODE/12(13)-EpODE	sEH ratio	ALA(C18:3n3)	sEH	0.724	0.862	-0.213	0.547	0.841	-0.2	0.131	0.378	1.6 (-1.7 - 4.89)	1.26 (0.439 - 2.08)	4.05 (-0.524 - 8.62)	3.24 (-9.22 - 15.7)	---	---
24	9-Nitrooleate	Nitro-FA(Nitrolipid)	OA(C18:1n9)	NOS	0.193	0.507	-0.835	0.145	0.593	0.982	0.134	0.378	1.3 (-1.65 - 4.24)	0.214 (0.0198 - 0.408)	0.274 (0.0672 - 0.481)	0.543 (-0.194 - 1.28)	---	CQOAKBVRRVHWKV-UHFFFAOYSA-M
25	PGF2a	PGs	AA(C20:4n6)	COX	0.0978	0.431	-0.684	0.878	0.927	-0.176	0.136	0.378	4.55 (-2.88 - 12)	1.44 (-0.208 - 3.09)	2.96 (-0.379 - 6.29)	2.44 (-1.04 - 5.93)	HMDB01139	PXGPLTODNUVGFL-UAAPODJFSA-N
26	11(12)-EpETE	Epox	EPA(C22:6n3)	CYP	0.62	0.837	-0.439	0.547	0.841	0.314	0.141	0.378	0.0974 (-0.0409 - 0.236)	0.0546 (0.0427 - 0.0666)	0.0414 (0.00672 - 0.076)	0.0544 (-0.0158 - 0.125)	---	QHOKDYBJJBDJGY-BVILWSOJSA-N
27	DHA a	PUFA	Diet/ALA(C18:3n3)	D6D	0.378	0.722	-0.164	0.428	0.827	0.232	0.146	0.378	1.95 (1.11 - 2.8)	1.63 (1.21 - 2.05)	2.63 (0.463 - 4.8)	3.24 (0.0765 - 6.4)	HMDB02183	MBMBGCFOFBJSGT-KUBAVDMBSA-N
28	5-KETE	Ketone(R=O)	AA(C20:4n6)	LOX	0.665	0.837	-0.351	0.277	0.769	5.22	0.172	0.416	0.231 (-0.117 - 0.579)	0.15 (0.0771 - 0.222)	0.172 (-0.0295 - 0.374)	1.07 (-2.84 - 4.99)	HMDB10217	MEASLHGILYBXFO-XTDASVJISA-N
29	5_6-DiHETrE	vic-Diol	AA(C20:4n6)	sEH	0.641	0.837	-0.11	0.166	0.593	2.66	0.181	0.416	0.344 (0.122 - 0.566)	0.306 (0.169 - 0.442)	0.333 (0.212 - 0.455)	1.22 (-2.23 - 4.66)	HMDB02343	GFNYAPAJUNPMGH-QNEBEIHSSA-N
30	9_10-DiHODE	vic-Diol	ALA(C18:3n3)	sEH	0.186	0.507	4.58	0.604	0.841	-0.757	0.181	0.416	0.16 (-0.0185 - 0.338)	0.893 (-0.633 - 2.42)	0.682 (-0.0839 - 1.45)	0.166 (0.0788 - 0.254)	HMDB10221	QRHSEDZBZMZPOA-ZJSQCTGTSA-N
31	17-HDoHE	R-OH	DHA(C22:6n3)	LOX	0.645	0.837	-0.455	0.0594	0.483	2.42	0.183	0.416	1.36 (-0.937 - 3.65)	0.741 (0.205 - 1.28)	0.754 (0.32 - 1.19)	2.58 (-2.93 - 8.09)	HMDB10213	SWTYBBUBEPPYCX-VIIQGJSXSA-N
32	SEA	Acyl-EA(Ethanolamide)	SA(C18:0)	PLD	0.777	0.88	-0.0676	0.0307	0.483	0.41	0.216	0.458	2.96 (1.41 - 4.51)	2.76 (2.49 - 3.03)	2.9 (2.66 - 3.14)	4.09 (1.34 - 6.84)	HMDB13078	OTGQIQQTPXJQRG-UHFFFAOYSA-N
33	Protectin DX a	Diol	DHA(C22:6n3)	LOX	0.895	0.92	-0.365	0.202	0.631	1.46	0.22	0.458	3.89 (-4.75 - 12.5)	2.47 (-0.621 - 5.55)	1.3 (-0.424 - 3.02)	3.2 (-3.34 - 9.73)	---	CRDZYJSQHCXHEG-XLBFCUQGSA-N
34	15-HETE	R-OH	AA(C20:4n6)	LOX	0.172	0.507	-0.301	0.375	0.791	1.07	0.22	0.458	1.28 (0.614 - 1.95)	0.895 (0.45 - 1.34)	1.2 (0.399 - 2)	2.48 (-2.47 - 7.43)	HMDB03876	JSFATNQSLKRBCI-VAEKSGALSA-N
35	12(13)-Ep-9-KODE	Epoxy-Ketone(R=O)	LA(C18:2n6)	CYP/LOX	0.00774	0.257	-0.653	0.78	0.9	-0.266	0.237	0.48	3.23 (0.332 - 6.13)	1.12 (0.716 - 1.52)	1.69 (-0.284 - 3.67)	1.24 (-0.864 - 3.34)	HMDB13623	RCMABBHQYMBYKV-BUHFOSPRSA-N
36	DHEA	Acyl-EA(Ethanolamide)	DHA(C22:6n3)	PLD	0.661	0.837	-0.087	0.324	0.791	0.36	0.247	0.488	1.84 (0.851 - 2.83)	1.68 (1.04 - 2.32)	1.64 (1.16 - 2.12)	2.23 (-0.0626 - 4.53)	HMDB13627	CXWASNUDKUTFPQ-KUBAVDMBSA-N
37	EPA a	PUFA	Diet/ALA(C18:3n3)	D6D	0.24	0.581	-0.193	0.493	0.84	0.00875	0.27	0.516	1.71 (0.786 - 2.63)	1.38 (1.11 - 1.65)	3.43 (-0.34 - 7.21)	3.46 (1.23 - 5.68)	HMDB01999	JAZBEHYOTPTENJ-JLNKQSITSA-N
38	17_18-DiHETE/17(18)-EpETE	sEH ratio	EPA(C22:6n3)	sEH	0.446	0.739	-0.451	0.591	0.841	-0.411	0.275	0.516	9.31 (-15.7 - 34.3)	5.11 (0.88 - 9.33)	8.42 (-0.13 - 17)	4.96 (0.398 - 9.52)	---	---
39	12-HETE	R-OH	AA(C20:4n6)	LOX	0.742	0.87	0.141	0.217	0.651	5.22	0.301	0.538	0.63 (0.237 - 1.02)	0.719 (0.332 - 1.11)	2.09 (-1.13 - 5.31)	13 (-35.9 - 62)	HMDB06111	ZNHVWPKMFKADKW-FYMOKONMSA-N
40	10-Nitrooleate	Nitro-FA(Nitrolipid)	OA(C18:1n9)	NOS	0.0962	0.431	-0.488	0.865	0.927	0.0391	0.301	0.538	4.51 (0.981 - 8.03)	2.31 (0.986 - 3.63)	3.07 (1.31 - 4.83)	3.19 (-3.46 - 9.85)	---	WRADPCFZZWXOTI-UHFFFAOYSA-N
41	1-LG a 2-LG	1- and 2-Acyl Glycerol	LA(C18:2n6)	Lipase	0.396	0.722	0.241	0.378	0.791	-0.26	0.331	0.574	684 (191 - 1180)	849 (528 - 1170)	953 (452 - 1450)	705 (38.5 - 1370)	Sum (HMDB11568 + HMDB11538)	Sum(WECGLUPZRHILCT-GSNKCQISSA-N+IEPGNWMPIFDNSD-HZJYTTRNSA-N)
42	9_10-DiHOME	vic-Diol	LA(C18:2n6)	sEH	0.152	0.507	4.53	0.852	0.926	-0.586	0.337	0.574	2.37 (1.2 - 3.54)	13.1 (-9.44 - 35.7)	6.59 (-0.139 - 13.3)	2.73 (0.592 - 4.87)	HMDB04704	XEBKSQSGNGRGDW-YFHOEESVSA-N
43	Sum-TriHOME	Triol	LA(C18:2n6)	LOX/Auto-Ox	0.0239	0.359	1.62	0.626	0.841	0.307	0.351	0.577	3.32 (1.43 - 5.2)	8.71 (4.21 - 13.2)	5.22 (2.59 - 7.84)	6.82 (-4.72 - 18.3)	HMDB04708	MDIUMSLCYIJBQC-MVFSOIOZSA-N
44	14_15-DiHETrE/11_12-DiHETrE	sEH ratio	LA(C18:2n6)	sEH	0.123	0.48	0.299	0.638	0.841	-0.313	0.354	0.577	1.17 (0.638 - 1.69)	1.52 (1.17 - 1.86)	2.14 (0.216 - 4.06)	1.47 (0.928 - 2.01)	---	---
45	ALA a	PUFA	Diet	Diet	0.784	0.88	-0.0379	0.769	0.9	0.235	0.384	0.602	3.17 (2.71 - 3.63)	3.05 (1.91 - 4.19)	3.45 (0.315 - 6.59)	4.26 (1.02 - 7.5)	HMDB01388	DTOSIQBPPRVQHS-PDBXOOCHSA-N
46	DEA	Acyl-EA(Ethanolamide)	ADA(C22:4n6)	PLD	0.683	0.837	0.0841	0.102	0.483	0.436	0.385	0.602	0.916 (0.501 - 1.33)	0.993 (0.659 - 1.33)	0.919 (0.626 - 1.21)	1.32 (0.496 - 2.14)	HMDB13626	FMVHVRYFQIXOAF-DOFZRALJSA-N
47	aLEA	Acyl-EA(Ethanolamide)	ALA(C18:3n3)	PLD	0.524	0.786	0.052	0.101	0.483	0.504	0.398	0.606	0.173 (0.149 - 0.198)	0.182 (0.124 - 0.239)	0.131 (0.0636 - 0.198)	0.197 (0.0878 - 0.306)	HMDB13624	HBJXRRXWHSHZPU-PDBXOOCHSA-N
48	12_13-DiHOME	vic-Diol	LA(C18:2n6)	sEH	0.273	0.62	1.75	0.807	0.908	-0.497	0.404	0.606	3.24 (0.63 - 5.86)	8.91 (-2.91 - 20.7)	5.94 (-0.279 - 12.2)	2.99 (0.737 - 5.24)	HMDB04705	CQSLTKIXAJTQGA-FLIBITNWSA-N
49	Resolvin E1	Triol	EPA(C22:6n3)	LOX	0.499	0.781	-0.0148	0.39	0.791	-0.368	0.453	0.655	0.00813 (-0.00513 - 0.0214)	0.00801 (0.00593 - 0.0101)	0.00673 (0.00116 - 0.0123)	0.00425 (-0.00223 - 0.0107)	HMDB10410	AOPOCGPBAIARAV-WEKRNNBPSA-N
50	12(13)-EpOME	Epox	LA(C18:2n6)	CYP	0.862	0.92	1.28	0.449	0.827	-0.7	0.454	0.655	3.1 (-1.09 - 7.28)	7.08 (-1.6 - 15.8)	4.27 (-0.639 - 9.17)	1.28 (0.45 - 2.1)	HMDB04702	CCPPLLJZDQAOHD-FLIBITNWSA-N
51	1-OG a 2-OG	1- and 2-Acyl Glycerol	OA(C18:1n9)	Lipase	0.313	0.653	-0.551	0.754	0.899	0.357	0.471	0.667	672 (-313 - 1660)	302 (107 - 496)	725 (478 - 972)	984 (-1200 - 3170)	Sum (HMDB11567 + HMDB11537)	Sum(RZRNAYUHWVFMIP-QJRAZLAKSA-N+UPWGQKDVAURUGE-KTKRTIGZSA-N)
52	4-HDoHE	R-OH	DHA(C22:6n3)	LOX	0.37	0.722	-0.549	0.811	0.908	3.3	0.485	0.67	0.475 (-0.373 - 1.32)	0.214 (0.09 - 0.339)	0.279 (0.118 - 0.441)	1.2 (-3.46 - 5.85)	HMDB60049	IFRKCNPQVIJFAQ-JGDWKEERSA-N
53	12_13-DiHOME/12(13)-EpOME	sEH ratio	LA(C18:2n6)	sEH	0.453	0.739	0.355	0.0638	0.483	0.497	0.502	0.67	1.24 (0.392 - 2.08)	1.68 (0.544 - 2.82)	1.55 (0.907 - 2.19)	2.32 (2.04 - 2.61)	---	---
54	9-HOTE	R-OH	ALA(C18:3n3)	LOX	0.0578	0.405	1.66	0.653	0.844	-0.0882	0.507	0.67	0.383 (0.0616 - 0.703)	1.02 (0.221 - 1.82)	0.51 (0.0302 - 0.991)	0.465 (0.126 - 0.803)	HMDB10224	YUPHIKSLGBATJK-OBKPXJAFSA-N
1	1-AG a 2-AG	1- and 2-Acyl Glycerol	AA(C20:4n6)	Lipase	0.412	0.722	0.191	0.466	0.827	1.46	0.509	0.67	34 (5.84 - 62.1)	40.5 (27.5 - 53.5)	44.8 (6.47 - 83.2)	110 (-214 - 434)	Sum (HMDB11578 + HMDB04666)	Sum(DCPCOKIYJYGMDN-HUDVFFLJSA-N+RCRCTBLIHCHWDZ-DOFZRALJSA-N)
2	14_15-DiHETE	vic-Diol	EPA(C22:6n3)	sEH	0.891	0.92	0.0242	0.363	0.791	0.61	0.572	0.74	0.537 (0.0618 - 1.01)	0.55 (0.27 - 0.831)	0.826 (-0.196 - 1.85)	1.33 (-1.45 - 4.11)	HMDB10204	BLWCDFIELVFRJY-QXBXTPPVSA-N
3	9_10-e-DiHO	vic-Diol	OA(C18:1n9)	sEH	0.893	0.92	0.162	0.468	0.827	0.0764	0.592	0.745	3.52 (0.985 - 6.06)	4.09 (1.3 - 6.88)	4.06 (0.511 - 7.6)	4.37 (2.9 - 5.83)	---	VACHUYIREGFMSP-SJORKVTESA-N
4	19_20-DiHDoPA	vic-Diol	DHA(C22:6n3)	sEH	0.979	0.979	-0.0971	0.752	0.899	0.456	0.596	0.745	0.927 (0.274 - 1.58)	0.837 (0.58 - 1.09)	1.25 (0.453 - 2.05)	1.82 (-2.58 - 6.23)	HMDB10214	FFXKPSNQCPNORO-MBYQGORISA-N
5	17_18-DiHETE	vic-Diol	EPA(C22:6n3)	sEH	0.217	0.543	0.309	0.474	0.827	0.571	0.667	0.813	2.69 (0.543 - 4.83)	3.52 (2.65 - 4.39)	5.59 (-0.0494 - 11.2)	8.78 (-9.65 - 27.2)	HMDB10211	XYDVGNAQQFWZEF-JPURVOHMSA-N
6	9(10)-EpODE	Epox	ALA(C18:3n3)	CYP	0.673	0.837	0.304	0.336	0.791	0.35	0.677	0.813	0.593 (0.252 - 0.934)	0.773 (0.149 - 1.4)	0.509 (0.197 - 0.821)	0.687 (0.152 - 1.22)	HMDB10220	JTEGNNHWOIJBJZ-ZJSQCTGTSA-N
7	D5D	---	Ratio	D5D	0.322	0.653	-0.222	0.317	0.791	-0.314	0.689	0.813	18.9 (11.1 - 26.7)	14.7 (6.9 - 22.6)	29.9 (13.2 - 46.6)	20.5 (-4.33 - 45.3)	---	---
8	13-KODE	Ketone(R=O)	LA(C18:2n6)	LOX	0.688	0.837	0.111	0.542	0.841	0.347	0.699	0.813	1.99 (0.696 - 3.29)	2.21 (1.33 - 3.09)	1.93 (1.31 - 2.55)	2.6 (-1.77 - 6.97)	HMDB04668	JHXAZBBVQSRKJR-BSZOFBHHSA-N
9	9-HODE	R-OH	LA(C18:2n6)	LOX	0.184	0.507	1.52	0.588	0.841	0.0263	0.705	0.813	8.94 (4.39 - 13.5)	22.5 (-1.69 - 46.7)	11.4 (3.27 - 19.5)	11.7 (9.12 - 14.3)	HMDB10223	NPDSHTNEKLQQIJ-SIGMCMEVSA-N
10	9-KODE	Ketone(R=O)	LA(C18:2n6)	LOX	0.506	0.781	0.139	0.0959	0.483	0.655	0.717	0.815	2.95 (-0.441 - 6.33)	3.36 (1.81 - 4.92)	3.22 (2.39 - 4.05)	5.33 (-1.13 - 11.8)	HMDB04669	LUZSWWYKKLTDHU-ZJHFMPGASA-N
11	9-HETE	R-OH	AA(C20:4n6)	Auto-Ox	0.96	0.973	0.434	0.38	0.791	1.66	0.731	0.818	0.159 (0.061 - 0.256)	0.228 (0.00129 - 0.454)	0.252 (0.123 - 0.38)	0.67 (-1.33 - 2.67)	HMDB10222	KATOYYZUTNAWSA-DLJQHUEDSA-N
12	12(13)-EpODE	Epox	ALA(C18:3n3)	CYP	0.196	0.507	1.47	0.941	0.959	-0.263	0.746	0.823	0.156 (0.0229 - 0.29)	0.386 (0.0609 - 0.711)	0.213 (-0.127 - 0.554)	0.157 (-0.145 - 0.459)	HMDB10200	BKKGUKSHPCTUGE-OOHFSOINSA-N
13	13-HOTE	R-OH	ALA(C18:3n3)	LOX	0.51	0.781	0.525	0.83	0.915	-0.224	0.786	0.854	1.62 (0.73 - 2.52)	2.47 (0.556 - 4.38)	2.05 (0.63 - 3.48)	1.59 (0.71 - 2.46)	HMDB10203	KLLGGGQNRTVBSU-JDTPQGGVSA-N
14	15_16-DiHODE/15(16)-EpODE	sEH ratio	ALA(C18:3n3)	sEH	0.653	0.837	-0.217	0.311	0.791	-0.346	0.853	0.914	3.27 (0.0027 - 6.53)	2.56 (0.958 - 4.17)	4.25 (1.09 - 7.42)	2.78 (0.449 - 5.11)	---	---
15	13-HODE	R-OH	LA(C18:2n6)	LOX	0.314	0.653	1.64	0.686	0.858	-0.109	0.878	0.927	16.3 (10.3 - 22.3)	43.1 (-15.1 - 101)	19.3 (3.8 - 34.7)	17.2 (8.16 - 26.2)	HMDB04667	HNICUWMFWZBIFP-IRQZEAMPSA-N
16	9(10)-EpOME	Epox	LA(C18:2n6)	CYP	0.39	0.722	1.09	0.617	0.841	0.0511	0.898	0.935	1.11 (0.717 - 1.5)	2.32 (-0.221 - 4.85)	1.37 (0.263 - 2.49)	1.44 (0.716 - 2.16)	---	FBUKMFOXMZRGRB-JXMROGBWSA-N
17	n6/n3 LA/EPA+DHA	ratio	n6 Ratio	D5D D6D	0.128	0.48	-0.182	0.669	0.85	-0.0988	0.91	0.935	0.732 (0.546 - 0.918)	0.599 (0.469 - 0.73)	0.668 (0.357 - 0.979)	0.602 (0.366 - 0.837)	---	---
18	8_9-DiHETrE	vic-Diol	AA(C20:4n6)	sEH	0.786	0.88	-0.0658	0.959	0.959	0.011	0.97	0.98	0.38 (-0.0842 - 0.845)	0.355 (0.245 - 0.465)	0.455 (0.285 - 0.624)	0.46 (-0.0446 - 0.964)	HMDB02311	DCJBINATHQHPKO-TYAUOURKSA-N
19	NA-Gly	Acyl-EA(Ethanolamide)	AA(C20:4n6)	FAAH	0.664	0.837	-0.0609	0.926	0.959	-0.0198	0.98	0.98	0.542 (0.344 - 0.741)	0.509 (0.398 - 0.621)	0.707 (0.223 - 1.19)	0.693 (0.035 - 1.35)	HMDB05096	YLEARPUNMCCKMP-DOFZRALJSA-N
