# Supplementary material for: Plasma Oxylipin Profile Discriminates Ethnicities in Subjects with Non-Alcoholic Steatohepatitis: An Exploratory Analysis
Source: Metabolites. 2022 Feb 19;12(2):192. doi: 10.3390/metabo12020192 (PMC8875408; doi:10.3390/metabo12020192)
Supplement: Supplementary file 1 [file metabolites-12-00192-s001.zip › metabolites-1606194-supplementary/Table S4.xlsx]

## Sheet: S11
Table S4. Targeted quantification data table for comparisons of HIS and CAU with NASH in the secondary analysis. Details on variable importance into the projection (VIP) scores and cross validation for multivariate clustering model demonstrating ethnicity specific OXLs profile discriminates HIS and CAU with NASH. (a) including stage 3 and 4 (n = 12 HIS and 17 CAU); (b) when excluding when excludi…
	VIP with fib	VIP no fib	Parent	Enzymes	HMDB	InChIKey
Sum-TriHOME	1.68	1.55	LA(C18:2n6)	LOX/Auto-Ox	HMDB04708	MDIUMSLCYIJBQC-MVFSOIOZSA-N
12_13-DiHOME/12(13)-EpOME	1.65	1.55	LA(C18:2n6)	sEH	---	---
13-HOTE	1.24	1.54	ALA(C18:3n3)	LOX	HMDB10203	KLLGGGQNRTVBSU-JDTPQGGVSA-N
TXB2	1.19	1.5	AA(C20:4n6)	COX	HMDB03252	XNRNNGPBEPRNAR-JQBLCGNGSA-N
13-KODE	1.22	1.48	LA(C18:2n6)	LOX	HMDB04668	JHXAZBBVQSRKJR-BSZOFBHHSA-N
5_6-DiHETrE	1.31	1.43	AA(C20:4n6)	sEH	HMDB02343	GFNYAPAJUNPMGH-QNEBEIHSSA-N
5-KETE	1.31	1.4	AA(C20:4n6)	LOX	HMDB10217	MEASLHGILYBXFO-XTDASVJISA-N
12(13)-EpOME	1.42	1.35	LA(C18:2n6)	CYP	HMDB04702	CCPPLLJZDQAOHD-FLIBITNWSA-N
9_10-DiHOME/9(10)-EpOME	1.37	1.32	LA(C18:2n6)	sEH	---	---
9(10)-EpOME	1.24	1.3	LA(C18:2n6)	CYP	---	FBUKMFOXMZRGRB-JXMROGBWSA-N
9-HOTE	1.16	1.3	ALA(C18:3n3)	LOX	HMDB10224	YUPHIKSLGBATJK-OBKPXJAFSA-N
15-Keto PGE2	1.06	1.27	AA(C20:4n6)	COX	HMDB03175	YRTJDWROBKPZNV-KMXMBPPJSA-N
9_10-DiHODE	1.1	1.19	ALA(C18:3n3)	sEH	HMDB10221	QRHSEDZBZMZPOA-ZJSQCTGTSA-N
17_18-DiHETE/17(18)-EpETE	1.03	1.18	EPA(C22:6n3)	sEH	---	---
9-KODE	1.11	1.16	LA(C18:2n6)	LOX	HMDB04669	LUZSWWYKKLTDHU-ZJHFMPGASA-N
14_15-DiHETrE	1.3	1.1	AA(C20:4n6)	sEH	HMDB02265	SYAWGTIVOGUZMM-ILYOTBPNSA-N
12(13)-EpODE	1.02	1.08	ALA(C18:3n3)	CYP	HMDB10200	BKKGUKSHPCTUGE-OOHFSOINSA-N
5-HETE	1.02	1.07	AA(C20:4n6)	LOX	HMDB11134	KGIJOOYOSFUGPC-JGKLHWIESA-N
9-Nitrooleate	1.1	1.06	OA(C18:1n9)	NOS	---	CQOAKBVRRVHWKV-UHFFFAOYSA-M
12(13)-Ep-9-KODE	0.474	1.05	LA(C18:2n6)	CYP/LOX	HMDB13623	RCMABBHQYMBYKV-BUHFOSPRSA-N
9-HETE	0.812	0.98	AA(C20:4n6)	Auto-Ox	HMDB10222	KATOYYZUTNAWSA-DLJQHUEDSA-N
11_12-DiHETrE	1.34	0.965	AA(C20:4n6)	sEH	HMDB02314	LRPPQRCHCPFBPE-KROJNAHFSA-N
17(18)-EpETE	0.902	0.964	EPA(C22:6n3)	CYP	HMDB10212	GPQVVJQEBXAKBJ-JPURVOHMSA-N
8_9-DiHETrE	0.923	0.959	AA(C20:4n6)	sEH	HMDB02311	DCJBINATHQHPKO-TYAUOURKSA-N
PGF2a	0.701	0.855	AA(C20:4n6)	COX	HMDB01139	PXGPLTODNUVGFL-UAAPODJFSA-N
13-HODE	0.922	0.843	LA(C18:2n6)	LOX	HMDB04667	HNICUWMFWZBIFP-IRQZEAMPSA-N
15_16-DiHODE/15(16)-EpODE	0.935	0.763	ALA(C18:3n3)	sEH	---	---
14_15-DiHETrE/11_12-DiHETrE	0.986	0.699	AA(C20:4n6)	sEH	---	---
12_13-DiHODE	0.633	0.647	ALA(C18:3n3)	sEH	HMDB10201	RGRKFKRAFZJQMS-OOHFSOINSA-N
9_10-DiHODE/9(10)-EpODE	0.591	0.647	ALA(C18:3n3)	sEH	---	---
9_10-e-DiHO	0.879	0.636	OA(C18:1n9)	sEH	---	VACHUYIREGFMSP-SJORKVTESA-N
15(16)-EpODE	1.03	0.63	ALA(C18:3n3)	CYP	HMDB10206	HKSDVVJONLXYKL-OHPMOLHNSA-N
10-Nitrooleate	0.438	0.625	OA(C18:1n9)	NOS	---	WRADPCFZZWXOTI-UHFFFAOYSA-N
12_13-DiHODE/12(13)-EpODE	0.562	0.608	ALA(C18:3n3)	sEH	---	---
9-HODE	1.19	0.603	LA(C18:2n6)	LOX	HMDB10223	NPDSHTNEKLQQIJ-SIGMCMEVSA-N
17-HDoHE	0.708	0.57	DHA(C22:6n3)	LOX	HMDB10213	SWTYBBUBEPPYCX-VIIQGJSXSA-N
9_10-DiHOME	0.664	0.531	LA(C18:2n6)	sEH	HMDB04704	XEBKSQSGNGRGDW-YFHOEESVSA-N
12_13-DiHOME	0.734	0.526	LA(C18:2n6)	sEH	HMDB04705	CQSLTKIXAJTQGA-FLIBITNWSA-N
11(12)-EpETE	0.223	0.507	EPA(C22:6n3)	CYP	---	QHOKDYBJJBDJGY-BVILWSOJSA-N
15-HETE	0.217	0.438	AA(C20:4n6)	LOX	HMDB03876	JSFATNQSLKRBCI-VAEKSGALSA-N
15_16-DiHODE	0.823	0.402	ALA(C18:3n3)	sEH	HMDB10208	LKLLJYJTYPVCID-OHPMOLHNSA-N
12-HETE	0.579	0.399	AA(C20:4n6)	LOX	HMDB06111	ZNHVWPKMFKADKW-FYMOKONMSA-N
PGE2	0.642	0.34	AA(C20:4n6)	COX	HMDB01220	XEYBRNLFEZDVAW-ARSRFYASSA-N
14_15-DiHETE	0.358	0.226	EPA(C22:6n3)	sEH	HMDB10204	BLWCDFIELVFRJY-QXBXTPPVSA-N
4-HDoHE	0.0857	0.199	DHA(C22:6n3)	LOX	HMDB60049	IFRKCNPQVIJFAQ-JGDWKEERSA-N
