# Supplementary material for: Plasma Oxylipin Profile Discriminates Ethnicities in Subjects with Non-Alcoholic Steatohepatitis: An Exploratory Analysis
Source: Metabolites. 2022 Feb 19;12(2):192. doi: 10.3390/metabo12020192 (PMC8875408; doi:10.3390/metabo12020192)
Supplement: Supplementary file 1 [file metabolites-12-00192-s001.zip › metabolites-1606194-supplementary/Table S5.xlsx]

## Sheet: S12
Table S5. Pearson's correlation analysis between LOX metabolites and markers of oxidative stress. Correlation analysis between alcohols and ketones derived from 5, 12 and 15 LOX with and autoxidative markers, F2 isoprostanes and 9-HETE in (a) NAFL subjects (examined in primary cohort); (b) NASH subjects (examined in secondary cohort).
		(a) NAFL				(a) NASH
		CAU		HIS		CAU		HIS
		p-value	r	p-value	r	p-value	r	p-value	r
5-HETE	9_HETE	0.361	-0.245	0.54	0.132	0.674	0.11	0.163	0.43
5-KETE		0.312	0.27	0.933	0.0181	0.277	-0.28	0.132	0.46
9-HODE		0.623	-0.133	0.539	0.132	0.856	0.0475	0.635	0.153
9-KODE		0.237	0.313	0.72	-0.0772	0.944	-0.0184	0.359	0.291
TriHOMEs		0.961	-0.0132	0.0412	0.42	0.000985	0.725	0.813	0.0767
12-HETE		0.545	-0.164	0.473	-0.154	0.398	-0.219	0.714	0.118
13-KODE		0.182	0.352	0.986	0.0038	0.645	0.12	0.478	0.227
15-HETE		0.298	-0.277	0.553	0.128	0.524	-0.166	0.32	0.314
5-HETE	F2 Isoprostanes	0.0112	0.615	0.0786	0.366	--	--	--	--
5-KETE		0.0552	0.488	0.253	0.243	--	--	--	--
9-HODE		0.0265	0.552	0.802	0.0541	--	--	--	--
9-KODE		0.0669	0.469	0.0373	0.427	--	--	--	--
TRIHOMES		0.861	0.0476	0.239	0.25	--	--	--	--
12-HETE		0.0265	0.552	0.265	0.237	--	--	--	--
13-KODE		0.268	0.294	0.793	0.0564	--	--	--	--
15-HETE		0.0116	0.613	0.144	0.307	--	--	--	--
