# Supplementary material for: Plasma Oxylipin Profile Discriminates Ethnicities in Subjects with Non-Alcoholic Steatohepatitis: An Exploratory Analysis
Source: Metabolites. 2022 Feb 19;12(2):192. doi: 10.3390/metabo12020192 (PMC8875408; doi:10.3390/metabo12020192)
Supplement: Supplementary file 1 [file metabolites-12-00192-s001.zip › metabolites-1606194-supplementary/Table S6.xlsx]

## Sheet: S3
Table S6. Details on detected lipid class and identifiers.
Order	Metabolite	Parent Lipid	Class	HMDB ID	InChIKey	PubChem CID	KEGG	Comments	Assay quality	Observation Frequency	Instrumentation
1	TXB2	C20:4n6	TX	HMDB03252	XNRNNGPBEPRNAR-JQBLCGNGSA-N	5283137	---		excellent	common	UPLC-API 6500 Q Trap
2	PGE2	C20:4n6	PG	HMDB01220	XEYBRNLFEZDVAW-ARSRFYASSA-N	5280360	C00584	*	excellent	common	UPLC-API 6500 Q Trap
3	PGF2a	C20:4n6	PG	HMDB01139	PXGPLTODNUVGFL-UAAPODJFSA-N	5283078	---		excellent	common	UPLC-API 6500 Q Trap
4	F2-IsoPs	C20:4n6	PG	---	---	---	---		excellent	common	UPLC-API 6500 Q Trap
5	15-Keto PGE2	C20:4n6	PG	HMDB03175	YRTJDWROBKPZNV-KMXMBPPJSA-N	5280719	---	*	excellent	common	UPLC-API 6500 Q Trap
6	Resolvin E1	C20:5n3	Triol	HMDB10410	AOPOCGPBAIARAV-WEKRNNBPSA-N	25063347			excellent	rare	UPLC-API 6500 Q Trap
7	Protectin DX	C22:6n3	Diol	---	CRDZYJSQHCXHEG-XLBFCUQGSA-N	11667655	---		excellent	very rare	UPLC-API 6500 Q Trap
8	9_10-DiHODE	C18:3n3	Diol	HMDB10221	QRHSEDZBZMZPOA-ZJSQCTGTSA-N	16061066	---		excellent	common	UPLC-API 6500 Q Trap
9	12_13-DiHOME	C18:2n6	Diol	HMDB04705	CQSLTKIXAJTQGA-FLIBITNWSA-N	10236635	C14829		excellent	common	UPLC-API 6500 Q Trap
10	9_10-e-DiHO	C18:1n9	Diol	---	VACHUYIREGFMSP-SJORKVTESA-N	441460	---		excellent	common	UPLC-API 6500 Q Trap
11	15_16-DiHODE	C18:3n3	Diol	HMDB10208	LKLLJYJTYPVCID-OHPMOLHNSA-N	16061068	---		excellent	common	UPLC-API 6500 Q Trap
12	12_13-DiHODE	C18:3n3	Diol	HMDB10201	RGRKFKRAFZJQMS-OOHFSOINSA-N	16061067	---		excellent	common	UPLC-API 6500 Q Trap
13	9_10-DiHOME	C18:2n6	Diol	HMDB04704	XEBKSQSGNGRGDW-YFHOEESVSA-N	9966640	C14828		excellent	common	UPLC-API 6500 Q Trap
14	14_15-DiHETrE	C20:4n6	Diol	HMDB02265	SYAWGTIVOGUZMM-ILYOTBPNSA-N	5283147	C14775		excellent	common	UPLC-API 6500 Q Trap
15	11_12-DiHETrE	C20:4n6	Diol	HMDB02314	LRPPQRCHCPFBPE-KROJNAHFSA-N	5283146	C14774		excellent	common	UPLC-API 6500 Q Trap
16	8_9-DiHETrE	C20:4n6	Diol	HMDB02311	DCJBINATHQHPKO-TYAUOURKSA-N	5283144	C14773		excellent	common	UPLC-API 6500 Q Trap
17	5_6-DiHETrE	C20:4n6	Diol	HMDB02343	GFNYAPAJUNPMGH-QNEBEIHSSA-N	5283142	C14772		excellent	common	UPLC-API 6500 Q Trap
18	17_18-DiHETE	C20:5n3	Diol	HMDB10211	XYDVGNAQQFWZEF-JPURVOHMSA-N	16061120	---		excellent	common	UPLC-API 6500 Q Trap
19	14_15-DiHETE	C20:5n3	Diol	HMDB10204	BLWCDFIELVFRJY-QXBXTPPVSA-N	16061119	---		excellent	common	UPLC-API 6500 Q Trap
20	19_20-DiHDoPA	C22:6n3	Diol	HMDB10214	FFXKPSNQCPNORO-MBYQGORISA-N	16061148	---		excellent	common	UPLC-API 6500 Q Trap
21	13-HODE	C18:2n6	R-OH	HMDB04667	HNICUWMFWZBIFP-IRQZEAMPSA-N	6443013	C14762		excellent	common	UPLC-API 6500 Q Trap
22	9-HODE	C18:2n6	R-OH	HMDB10223	NPDSHTNEKLQQIJ-SIGMCMEVSA-N	5282945	---		excellent	common	UPLC-API 6500 Q Trap
23	13-HOTE	C18:3n3	R-OH	HMDB10203	KLLGGGQNRTVBSU-JDTPQGGVSA-N	10469728	---		excellent	common	UPLC-API 6500 Q Trap
24	9-HOTE	C18:3n3	R-OH	HMDB10224	YUPHIKSLGBATJK-OBKPXJAFSA-N	53480359	---		excellent	common	UPLC-API 6500 Q Trap
25	15-HETE	C20:4n6	R-OH	HMDB03876	JSFATNQSLKRBCI-VAEKSGALSA-N	5280724	C04742		excellent	common	UPLC-API 6500 Q Trap
26	12-HETE	C20:4n6	R-OH	HMDB06111	ZNHVWPKMFKADKW-FYMOKONMSA-N	5312983	---		excellent	common	UPLC-API 6500 Q Trap
27	9-HETE	C20:4n6	R-OH	HMDB10222	KATOYYZUTNAWSA-DLJQHUEDSA-N	5312978	---		excellent	common	UPLC-API 6500 Q Trap
28	5-HETE	C20:4n6	R-OH	HMDB11134	KGIJOOYOSFUGPC-JGKLHWIESA-N	5280733	C04805		excellent	common	UPLC-API 6500 Q Trap
29	5-HEPE	C20:5n3	R-OH	HMDB05081	FTAGQROYQYQRHF-FCWZHQICSA-N	6439678	---
30	17-HDoHE	C22:6n3	R-OH	HMDB10213	SWTYBBUBEPPYCX-VIIQGJSXSA-N	6439179	---		excellent	common	UPLC-API 6500 Q Trap
31	4-HDoHE	C22:6n3	R-OH	HMDB60049	IFRKCNPQVIJFAQ-JGDWKEERSA-N	53394255	---		excellent	common	UPLC-API 6500 Q Trap
32	9-HpODE	C18:2n6	R-OOH	HMDB06940	JGUNZIWGNMQSBM-ZJHFMPGASA-N	6439847	---		excellent	common	UPLC-API 6500 Q Trap
33	Sum-TriHOME	C18:2n6	Triol	HMDB04708	MDIUMSLCYIJBQC-MVFSOIOZSA-N	9858729	C14833		excellent	common	UPLC-API 6500 Q Trap
34	12(13)-EpOME	C18:2n6	Epox	HMDB04702	CCPPLLJZDQAOHD-FLIBITNWSA-N	5356421	---		excellent	common	UPLC-API 6500 Q Trap
35	9(10)-EpOME	C18:2n6	Epox	---	FBUKMFOXMZRGRB-JXMROGBWSA-N	5283018			excellent	common	UPLC-API 6500 Q Trap
36	15(16)-EpODE	C18:3n3	Epox	HMDB10206	HKSDVVJONLXYKL-OHPMOLHNSA-N	16061062	---		excellent	common	UPLC-API 6500 Q Trap
37	12(13)-EpODE	C18:3n3	Epox	HMDB10200	BKKGUKSHPCTUGE-OOHFSOINSA-N	16061061	---		excellent	common	UPLC-API 6500 Q Trap
38	9(10)-EpODE	C18:3n3	Epox	HMDB10220	JTEGNNHWOIJBJZ-ZJSQCTGTSA-N	16061060	---		excellent	common	UPLC-API 6500 Q Trap
39	17(18)-EpETE	C20:5n3	Epox	HMDB10212	GPQVVJQEBXAKBJ-JPURVOHMSA-N	16061089	---		excellent	common	UPLC-API 6500 Q Trap
40	11(12)-EpETE	C20:5n3	Epox	---	QHOKDYBJJBDJGY-BVILWSOJSA-N	16061087	---		excellent	common	UPLC-API 6500 Q Trap
41	12(13)-Ep-9-KODE	C18:2n6	Epox,R=O	HMDB13623	RCMABBHQYMBYKV-BUHFOSPRSA-N	5283007	---	*	fair	common	UPLC-API 6500 Q Trap
42	13-KODE	C18:2n6	R=O	HMDB04668	JHXAZBBVQSRKJR-BSZOFBHHSA-N	6446027	C14765	*	fair	common	UPLC-API 6500 Q Trap
43	9-KODE	C18:2n6	R=O	HMDB04669	LUZSWWYKKLTDHU-ZJHFMPGASA-N	9839084	C14766	*	fair	common	UPLC-API 6500 Q Trap
44	5-KETE	C20:4n6	R=O	HMDB10217	MEASLHGILYBXFO-XTDASVJISA-N	5283159	C14732	*	fair	common	UPLC-API 6500 Q Trap
45	10-Nitrooleate	C18:1n9	Nitrolipid	---	WRADPCFZZWXOTI-UHFFFAOYSA-N	53394576	---		excellent	common	UPLC-API 6500 Q Trap
46	9-Nitrooleate	C18:1n9	Nitrolipid	---	CQOAKBVRRVHWKV-UHFFFAOYSA-M	53412232	---		excellent	common	UPLC-API 6500 Q Trap
47	Linoleate		PUFA	HMDB00673	OYHQOLUKZRVURQ-HZJYTTRNSA-N	5280450	---		common	common	UPLC-API 6500 Q Trap
48	ALA		PUFA	HMDB01388	DTOSIQBPPRVQHS-PDBXOOCHSA-N	5280934	---		common	common	UPLC-API 6500 Q Trap
49	Arachidonate		PUFA	HMDB01043	YZXBAPSDXZZRGB-DOFZRALJSA-N	444899	---		common	common	UPLC-API 6500 Q Trap
50	EPA		PUFA	HMDB01999	JAZBEHYOTPTENJ-JLNKQSITSA-N	446284	---		common	common	UPLC-API 6500 Q Trap
51	DHA		PUFA	HMDB02183	MBMBGCFOFBJSGT-KUBAVDMBSA-N	445580	---		common	common	UPLC-API 6500 Q Trap
52	PEA	C16:0	Ethanolamide	HMDB02100	HXYVTAGFYLMHSO-UHFFFAOYSA-N	4671	C16512		excellent	common	UPLC-API 6500 Q Trap
53	SEA	C18:0	Ethanolamide	HMDB13078	OTGQIQQTPXJQRG-UHFFFAOYSA-N	27902	---		excellent	common	UPLC-API 6500 Q Trap
54	POEA		Ethanolamide	HMDB13648	WFRLANWAASSSFV-FPLPWBNLSA-N	9835868	---				UPLC-API 6500 Q Trap
55	OEA	C18:1n9	Ethanolamide	HMDB02088	BOWVQLFMWHZBEF-KTKRTIGZSA-N	5283454	---		excellent	common	UPLC-API 6500 Q Trap
56	LEA	C18:2n6	Ethanolamide	HMDB12252	KQXDGUVSAAQARU-HZJYTTRNSA-N	5283446	---		excellent	common	UPLC-API 6500 Q Trap
57	aLEA	C18:3n3	Ethanolamide	HMDB13624	HBJXRRXWHSHZPU-PDBXOOCHSA-N	5283449	---		excellent	common	UPLC-API 6500 Q Trap
58	Dihomo GLA EA	C20:3n6	Ethanolamide	HMDB13625	ULQWKETUACYZLI-QNEBEIHSSA-N	5282272	C13828		excellent	common	UPLC-API 6500 Q Trap
59	AEA	C20:4n6	Ethanolamide	HMDB04080	LGEQQWMQCRIYKG-DOFZRALJSA-N	5281969	C11695		excellent	common	UPLC-API 6500 Q Trap
60	DEA	C22:4n6	Ethanolamide	HMDB13626	FMVHVRYFQIXOAF-DOFZRALJSA-N	5282273	C13829		excellent	common	UPLC-API 6500 Q Trap
61	DHEA	C22:6n3	Ethanolamide	HMDB13627	CXWASNUDKUTFPQ-KUBAVDMBSA-N	53245830	---		excellent	common	UPLC-API 6500 Q Trap
62	NO-Gly	C18:1n9	N-Acyl Glycine	HMDB13631	HPFXACZRFJDURI-KTKRTIGZSA-N	6436908	---		fair	common	UPLC-API 6500 Q Trap
63	NA-Gly	20:4n6	N-Acyl Glycine	HMDB05096	YLEARPUNMCCKMP-DOFZRALJSA-N	5283389	---		fair	common	UPLC-API 6500 Q Trap
64	1 and 2-OG	C18:1n9	1- and 2-Acyl Glycerol	Sum (HMDB11567 + HMDB11537)	Sum (RZRNAYUHWVFMIP-QJRAZLAKSA-N + UPWGQKDVAURUGE-KTKRTIGZSA-N)	Sum (12178130 + 5319879)	---		good	common	UPLC-API 6500 Q Trap
65	1 and 2-LG	C18:2n6	1- and 2-Acyl Glycerol	Sum (HMDB11568 + HMDB11538)	Sum (WECGLUPZRHILCT-GSNKCQISSA-N + IEPGNWMPIFDNSD-HZJYTTRNSA-N)	Sum (6436630 + 5365676)	---		good	common	UPLC-API 6500 Q Trap
66	1 and 2-AG	C20:4n6	1- and 2-Acyl Glycerol	Sum (HMDB11578 + HMDB04666)	Sum (DCPCOKIYJYGMDN-HUDVFFLJSA-N + RCRCTBLIHCHWDZ-DOFZRALJSA-N)	Sum (16019980 + 5282280)	---		good	common	UPLC-API 6500 Q Trap
* Both free and esterified forms can be measured, unless compounds are alkali unstable.
